# Supplementary material for: Performance of SS304 Modified by Silver Micro/Nano-Dendrite Coating with Hot-Water Super-Repellency in Simulated PEMFC Cathode Environment
Source: Nanomaterials (Basel). 2022 May 18;12(10):1726. doi: 10.3390/nano12101726 (PMC9145656; doi:10.3390/nano12101726)
Supplement: Supplementary file 1 [file nanomaterials-12-01726-s001.zip]

Archive with 1 entries (1 files):
- nanomaterials-1731901-supplementary.pdf
